# Supplementary material for: Effect of congenital color vision deficiency on the ability of optometrists to correctly identify lesions in ocular fundus photographs
Source: PLoS One. 2025 Nov 24;20(11):e0337626. doi: 10.1371/journal.pone.0337626 (PMC12643291; doi:10.1371/journal.pone.0337626)
Supplement: S1 File — (ZIP) [file pone.0337626.s001.zip]

Archive with 12 entries (12 files):
- 01.jpg
- 02.jpg
- 03.jpg
- 04.jpg
- 05.jpg
- 06.jpg
- 07.jpg
- 08.jpg
- 09.jpg
- 10.jpg
- 11.jpg
- 12.jpg
